# Supplementary material for: Matrix stiffness modulates androgen response genes and chromatin state in prostate cancer
Source: NAR Cancer. 2025 Mar 20;7(1):zcaf010. doi: 10.1093/narcan/zcaf010 (PMC11923743; doi:10.1093/narcan/zcaf010)
Supplement: zcaf010_Supplemental_Files [file zcaf010_supplemental_files.zip]

Archive with 5 entries (5 files):
- supfig1.pdf
- supfig2.pdf
- supfig3.pdf
- supfig4.pdf
- Supplementary Table 1.xlsx
