# Supplementary material for: Matrix stiffness modulates androgen response genes and chromatin state in prostate cancer
Source: NAR Cancer. 2025 Mar 20;7(1):zcaf010. doi: 10.1093/narcan/zcaf010 (PMC11923743; doi:10.1093/narcan/zcaf010)
Supplement: zcaf010_Supplemental_Files [file zcaf010_supplemental_files.zip › Supplementary Table 1.xlsx]

## Sheet: Downregulated DEGs
Supplementary Table 1 a) Downregulated DEGs
	Plastic vs 0.5 kPa	Fold change			Plastic vs. 50 kPa	Fold change			50 kPa vs 0.5 kPa	Fold change
1	IGFBPL1	-6.43856		1	KCNJ4	-5.22746		1	TBX2-AS1	-4.53825
2	C2orf48	-6.05414		2	RBP3	-4.69217		2	LRRC15	-4.36747
3	PTTG3P	-5.94061		3	CPXM1	-4.52277		3	FGF23	-4.20608
4	FGF23	-5.76668		4	SPARC	-4.38048		4	ATP1B2	-4.17959
5	HLA-DRA	-5.46258		5	RAD21L1	-4.34958		5	TSPAN16	-4.12043
6	CYP4Z1	-5.41995		6	UGT2B10	-4.26873		6	SNORD13	-4.03053
7	HTR5A	-5.34936		7	SLC24A4	-4.15227		7	CDH23	-3.98865
8	SNORA69	-5.306		8	CYP4X1	-4.12007		8	MAGED4B	-3.96851
9	RBP3	-5.26284		9	TRDN	-4.08468		9	MAGED4	-3.96851
10	OLFML2A	-5.03575		10	C2orf48	-4.01718		10	TMEM220-AS1	-3.815
11	APOBEC3A_B	-5.02351		11	TTC22	-4.0123		11	HPGD	-3.78559
12	QPRT	-5.01344		12	IL12A-AS1	-3.99687		12	PWAR1	-3.75314
13	CXCL13	-4.98394		13	FLRT2	-3.96427		13	LINC02478	-3.49149
14	ISLR	-4.90212		14	OTOG	-3.95044		14	FMR1NB	-3.49149
15	HEATR9	-4.89961		15	ADGRE2	-3.88695		15	GPRC5A	-3.47685
16	APOBEC3B-AS1	-4.8637		16	DOK2	-3.76706		16	PLCXD3	-3.455
17	CA9	-4.82905		17	IGFBP1	-3.73056		17	OR7C1	-3.455
18	TTR	-4.7912		18	VNN2	-3.69216		18	SLFN12	-3.43359
19	UGT2B28	-4.78532		19	NOS2	-3.663		19	GEM	-3.41876
20	SLC5A5	-4.74133		20	GPR173	-3.65324		20	OLFML1	-3.21742
21	PBK	-4.73073		21	MIR1226	-3.65101		21	LY96	-3.13168
22	SRGN	-4.70956		22	GPR19	-3.6038		22	CCDC185	-2.8718
23	PCLAF	-4.65131		23	AMPH	-3.55495		23	CD207	-2.78953
24	CLDN5	-4.63086		24	KLHDC7A	-3.5178		24	APOBEC3A_B	-2.54448
25	DIPK1C	-4.62853		25	CXCL13	-3.45263		25	RNA28SN3	-2.53539
26	MYBL2	-4.61196		26	C1orf61	-3.44682		26	STRA6	-2.50001
27	LRRC14B	-4.60733		27	IGFBPL1	-3.44139		27	BEST3	-2.48931
28	RIMBP2	-4.59806		28	MICB	-3.4354		28	WDR38	-2.40458
29	UGT2B10	-4.55309		29	KLHDC8A	-3.43214		29	SCHIP1	-2.37584
30	DEPDC1B	-4.50647		30	MIR33B	-3.41882		30	UGT2B11	-2.37334
31	CYP4F22	-4.49615		31	GJB6	-3.41064		31	APOBEC3B-AS1	-2.29326
32	MCM10	-4.47598		32	FAM72A	-3.40475		32	RETN	-2.27484
33	ADGRE2	-4.45853		33	CYP4Z1	-3.38784		33	CXCR2	-2.27242
34	TRPV4	-4.45842		34	HIST1H2AJ	-3.37918		34	TEX48	-2.27122
35	SGO1	-4.45172		35	TRHDE-AS1	-3.3723		35	SERPINC1	-2.25601
36	SPC25	-4.45084		36	LOC150051	-3.36344		36	LOC285095	-2.2546
37	SMTNL1	-4.45045		37	IGDCC3	-3.35806		37	AFAP1L2	-2.1847
38	NMU	-4.44075		38	FAM72C	-3.35069		38	TUBA3C	-2.13948
39	HTRA3	-4.44022		39	HRCT1	-3.31242		39	FAM81B	-2.11782
40	FAM72A	-4.40691		40	MIR6755	-3.30604		40	ALDH3A1	-2.05989
41	GPR19	-4.40074		41	NKX1-2	-3.25502		41	TDRG1	-2.05182
42	CDC45	-4.39685		42	NRP2	-3.22339		42	ABCB11	-1.96666
43	TLL1	-4.38204		43	CHST13	-3.19768		43	RNA45SN3	-1.93307
44	LOC150051	-4.37021		44	SKIDA1	-3.17093		44	CAPN11	-1.90208
45	GEM	-4.34117		45	MYMX	-3.17091		45	PCLAF	-1.86707
46	CPXM1	-4.33166		46	CBLN2	-3.16615		46	AGMAT	-1.86153
47	TMEM273	-4.33138		47	DIPK1C	-3.15902		47	S100A10	-1.85873
48	DOK2	-4.33138		48	DEPDC1B	-3.14737		48	SPC25	-1.84325
49	BLM	-4.32504		49	IFITM1	-3.12507		49	ADAMTSL4-AS1	-1.84306
50	HIST1H4A	-4.31971		50	CDC45	-3.12415		50	MYBL2	-1.84242
51	NRP2	-4.3133		51	NMU	-3.11054		51	MCCD1	-1.83644
52	APOBEC3B	-4.26949		52	LINC01730	-3.11044		52	KY	-1.82549
53	PTTG1	-4.26839		53	ZNF833P	-3.09347		53	PIGY-DT	-1.81667
54	CBLN2	-4.26131		54	CYP4F22	-3.0542		54	APBB1IP	-1.79447
55	DLGAP5	-4.248		55	EXO1	-3.04138		55	CYP1A1	-1.78883
56	UBE2C	-4.24407		56	FAM72B	-3.01953		56	APOBEC3B	-1.74743
57	CAPN6	-4.24356		57	PBK	-2.99463		57	LINC01767	-1.74612
58	EXO1	-4.2391		58	HTRA3	-2.99343		58	LBX2-AS1	-1.73535
59	IL1A	-4.23655		59	PCOLCE2	-2.96857		59	HLA-DRB1	-1.72516
60	NRGN	-4.23469		60	KIF15	-2.95986		60	PBK	-1.71439
61	NUF2	-4.23263		61	KIF14	-2.92695		61	HIST1H4C	-1.70408
62	GJA5	-4.21763		62	NRGN	-2.90937		62	FDPSP2	-1.70276
63	CDC20	-4.20891		63	MAB21L4	-2.90752		63	RPS15AP10	-1.6929
64	ESCO2	-4.19678		64	ADAM19	-2.8968		64	FAM72D	-1.68282
65	PIF1	-4.18832		65	PCLAF	-2.893		65	CXCR5	-1.67605
66	HMMR	-4.1812		66	BRIP1	-2.87698		66	UBE2C	-1.67312
67	IFITM1	-4.13047		67	AURKB	-2.86657		67	KCNK9	-1.66091
68	LINC02041	-4.12496		68	MCM10	-2.8594		68	CFHR3	-1.61593
69	EZHIP	-4.12496		69	ATP6V1B1-AS1	-2.85496		69	CACNA2D3	-1.61417
70	AMPH	-4.12443		70	KIF23	-2.8502		70	DUSP15	-1.60151
71	C7orf57	-4.11518		71	TACR1	-2.84171		71	MCM10	-1.59648
72	AGXT2	-4.11518		72	ANLN	-2.84052		72	MND1	-1.58684
73	RRM2	-4.093		73	HMMR	-2.83857		73	VCX2	-1.58325
74	NEIL3	-4.0913		74	CDC20	-2.83439		74	NUF2	-1.57677
75	SHCBP1	-4.08142		75	FHL1	-2.8314		75	LOC102724156	-1.55921
76	ADGRE1	-4.076		76	CA9	-2.82195		76	CCDC150	-1.54449
77	SLN	-4.076		77	RIMBP2	-2.80238		77	LOC101928617	-1.53428
78	DIAPH3	-4.07353		78	SLC4A8	-2.79917		78	PIF1	-1.52596
79	FAM72D	-4.02322		79	NCAPG	-2.78214		79	DMBX1	-1.52417
80	AURKB	-4.01646		80	OTOP2	-2.78136		80	BLM	-1.52278
81	LOC100129083	-4.01616		81	DLGAP5	-2.76193		81	NEK2	-1.51974
82	NDC80	-4.01473		82	CENPA	-2.74907		82	CHRM4	-1.51178
83	LINC02712	-4.01223		83	DIO3	-2.74842		83	S100A16	-1.51053
84	KLHDC8A	-3.99984		84	DEPDC1	-2.74695		84	LOC105375304	-1.50766
85	C1orf61	-3.99678		85	SGO1	-2.74686		85	PRTFDC1	-1.50503
86	DEFA4	-3.98974		86	DIAPH3	-2.74446		86	SPC24	-1.50421
87	FAM72B	-3.98783		87	MYBL2	-2.74433		87	CCL8	-1.48943
88	ERN2	-3.98003		88	CENPI	-2.73801		88	TEKT4P2	-1.47838
89	MIR924HG	-3.9654		89	ERN2	-2.73442		89	BEND5	-1.47521
90	BIRC5	-3.9564		90	PIF1	-2.73375		90	ACSL5	-1.47501
91	CDK1	-3.94187		91	NEIL3	-2.73039		91	CCDC74B	-1.43488
92	SPARC	-3.94026		92	SCN5A	-2.72549		92	CAV2	-1.43392
93	FAM72C	-3.93618		93	CCDC144NL-AS1	-2.71779		93	HSPB8	-1.4337
94	IGDCC3	-3.93366		94	MID1	-2.71395		94	RLN1	-1.42914
95	LMCD1	-3.93054		95	BUB1B	-2.71053		95	TGFB2-OT1	-1.42615
96	NCAPG	-3.92763		96	KIF4A	-2.7102		96	DMKN	-1.42611
97	MND1	-3.92646		97	CENPE	-2.70901		97	CENPK	-1.42135
98	DMBX1	-3.94425		98	SHCBP1	-2.70673		98	ITPKA	-1.42043
99	SKA1	-3.92446		99	ERCC6L	-2.7061		99	FNDC4	-1.42012
100	FBN2	-3.90965		100	ESCO2	-2.70472		100	AREG	-1.41983

## Sheet: Upregulated DEGs
Supplementary Table 1 b) Upregulated DEGs
	Plastic vs 0.5 kPa	Fold change			Plastic vs. 50 kPa	Fold change			50 kPa vs 0.5 kPa	Fold change
1	MIR4523	5.34249		1	LOC101928516	5.13324		1	MIR4523	4.25637
2	HSD17B3-AS1	4.74971		2	HSD17B3-AS1	5.04049		2	MIR7108	3.6794
3	LOC158435	4.67421		3	HIST1H4D	4.54043		3	KCNG2	3.6174
4	LOC101928516	4.60003		4	LOC158435	4.14456		4	TLX2	3.58378
5	SP4	4.45574		5	MTTP	3.98115		5	ZIM2	3.25653
6	TRIM9	4.23806		6	PLAC9	3.82748		6	MIR1226	3.16918
7	MIR6890	4.11727		7	EGFLAM	3.78674		7	LINC02595	2.90552
8	MGAM2	4.02448		8	LOC101929577	3.77981		8	SP4	2.84911
9	CFAP44-AS1	4.01161		9	TTLL10	3.77981		9	HIST2H3D	2.4018
10	PXDNL	3.89769		10	RIMS2	3.74922		10	ZNF763	2.3934
11	TTLL10	3.89007		11	SNCAIP	3.49226		11	LINC02062	2.38168
12	SIM1	3.8756		12	MIR186	3.49003		12	MRTFB	2.25593
13	MIR4453	3.81526		13	CLEC18C	3.49002		13	DIO3	2.23309
14	WTAPP1	3.79217		14	BEST3	3.48632		14	SUCLG2-AS1	2.19781
15	HIST1H4D	3.74981		15	PPP3R2	3.47396		15	VPS13A-AS1	2.18303
16	MSTN	3.74177		16	VSTM2A	3.14321		16	MOB1B	2.11067
17	UCHL1-AS1	3.72441		17	LOC100190986	3.10529		17	KAT6A	2.1091
18	LOC389199	3.66523		18	LOC100508046	3.09248		18	CDKL5	2.10654
19	LINC02228	3.62043		19	MIA	3.08791		19	ZBED6	2.06029
20	IL13	3.5944		20	STEAP4	2.95792		20	RAPGEF5	2.01589
21	TAS2R4	3.58548		21	BCAS1	2.93877		21	LOC148696	2.00545
22	GJD4	3.56623		22	FAM71F1	2.93539		22	PIKFYVE	2.00384
23	MIR6796	3.53798		23	LINC00691	2.93141		23	HIPK1	2.00207
24	MANEA-DT	3.47258		24	BPIFB1	2.93033		24	TET2	1.99736
25	MIR4273	3.37815		25	SYT15	2.91354		25	SULT1A2	1.91646
26	LNCRNA-ATB	3.3727		26	SSC5D	2.90582		26	ZSCAN23	1.90817
27	ALDH1L1-AS1	3.35742		27	MIR4749	2.90339		27	FN1	1.90607
28	POTEF	3.35739		28	CCDC102B	2.88647		28	ASCC3	1.88606
29	FAM71F1	3.32207		29	ADRA2A	2.88624		29	NOTCH2	1.87846
30	SYT15	3.32196		30	CYP1A1	2.86516		30	LOC100507346	1.87421
31	LOC105371046	3.26026		31	ANKK1	2.81838		31	CD37	1.86113
32	MTTP	3.17983		32	PCDHGB3	2.76481		32	NEU3	1.85408
33	VSTM2A	3.17658		33	SNHG25	2.73636		33	EGFR	1.85172
34	LINC00629	3.12941		34	MIR4453	2.72973		34	KIAA0754	1.84646
35	CASS4	3.11659		35	LINC01634	2.67436		35	SETD7	1.83569
36	ANKK1	3.11382		36	BEND6	2.65294		36	SSH2	1.81043
37	LOC100190986	3.06477		37	SOCS2-AS1	2.61689		37	DOCK9	1.80429
38	GGN	3.05106		38	SERPINE3	2.58922		38	HLTF-AS1	1.8002
39	TMEM92-AS1	3.04203		39	LINC01135	2.52214		39	ZNF664-RFLNA	1.7946
40	KCNMA1-AS3	2.90394		40	SLC8A1	2.52092		40	RAPGEF6	1.79187
41	STEAP4	2.87384		41	SPON1	2.50686		41	NFAT5	1.78726
42	FGF22	2.85971		42	ARG1	2.45581		42	MIR2277	1.78349
43	KCNK15-AS1	2.82413		43	POU6F2-AS2	2.45484		43	LOC389199	1.76425
44	HIST1H2AC	2.82374		44	IQCN	2.45159		44	CADM2	1.76228
45	SOCS2-AS1	2.79793		45	CNDP1	2.427		45	SMPD5	1.75248
46	MIR4749	2.79791		46	STEAP2-AS1	2.39092		46	MDGA2	1.75074
47	ZNF664-RFLNA	2.7685		47	CYP1A2	2.34983		47	RALGAPA1P1	1.7344
48	SLC8A1	2.76678		48	PCDHB10	2.34594		48	BEND3P3	1.73414
49	LOC100508046	2.75946		49	FAM81B	2.30404		49	SATB2	1.72292
50	HIST1H4H	2.7574		50	CHRNA2	2.2959		50	EGFR-AS1	1.7213
51	TAS2R5	2.756		51	LOC101929237	2.29305		51	ZNF365	1.70403
52	BCAS1	2.70642		52	LOC101928837	2.26094		52	MITF	1.70099
53	TGM2	2.70433		53	TMEM92-AS1	2.24448		53	MIR555	1.69431
54	MACROD2	2.7011		54	ZNF853	2.24232		54	USP54	1.69301
55	LOC101927377	2.68884		55	RNA45SN3	2.23639		55	LOC400541	1.68159
56	LINC01634	2.67996		56	KCNK15-AS1	2.2239		56	XRN1	1.67865
57	CUBN	2.64175		57	LINC01581	2.20779		57	UBR2	1.67371
58	PCDHGB3	2.63928		58	MORN5	2.2006		58	SNORD116-21	1.67034
59	CNDP1	2.61057		59	ANXA1	2.18073		59	USP15	1.66812
60	HLTF-AS1	2.538		60	HHIPL2	2.17895		60	EVC	1.6659
61	HIST1H2AK	2.53552		61	HGD	2.17415		61	MIR3665	1.66418
62	TSC22D1-AS1	2.50425		62	RNA28SN3	2.16088		62	NBEAL1	1.65948
63	KRTAP5-9	2.50178		63	HIST1H2AE	2.13251		63	ARHGAP19-SLIT1	1.65889
64	THSD1	2.49251		64	HIST1H2AC	2.10455		64	KCND3	1.65612
65	SEMA6D	2.4744		65	ZNF503-AS1	2.0828		65	LOC101929595	1.65303
66	MIR1234	2.47337		66	GRAP	2.06282		66	FNIP1	1.64774
67	BEND6	2.46331		67	SLC38A4	2.06269		67	CHRFAM7A	1.62457
68	CDKL5	2.43038		68	VCX2	2.0573		68	RC3H2	1.61531
69	LOC440910	2.40606		69	PARP6	2.04697		69	SEL1L	1.60533
70	BPIFB1	2.40456		70	EFCAB6	2.04015		70	SNORD116-4	1.60232
71	HERC3	2.40436		71	TAS2R5	2.03954		71	ZKSCAN1	1.59994
72	KCNJ13	2.39984		72	CELF6	2.0285		72	TSC22D1-AS1	1.59657
73	UBXN7-AS1	2.39609		73	TARP	2.02774		73	ANO6	1.59017
74	SLC38A4	2.39437		74	PCDHB7	2.00658		74	KIAA0100	1.57595
75	MIR632	2.38394		75	MYBPC1	2.00628		75	SMG7-AS1	1.57361
76	LINC01135	2.36734		76	MYH13	2.0056		76	SEMA6D	1.57033
77	HIST2H2BF	2.35608		77	NXF3	2.00522		77	ABCC11	1.56813
78	RASSF8	2.353		78	HIST1H4H	2.00012		78	EPHA3	1.56257
79	CELF6	2.35009		79	LINC01297	1.99508		79	SH3PXD2B	1.56131
80	TGFB1I1	2.33761		80	CAPN11	1.99114		80	SLC38A1	1.55923
81	LOC101928841	2.32641		81	LOC283177	1.96533		81	SF3B1	1.55481
82	DCTN5	2.32318		82	TBXAS1	1.96301		82	ALCAM	1.55442
83	EFCAB6	2.31703		83	TCEAL7	1.94709		83	LOC102723809	1.55249
84	SERPINE3	2.3163		84	ZNF426-DT	1.94245		84	PRRG1	1.54285
85	TSGA13	2.3122		85	TGM2	1.92549		85	MIR3614	1.5344
86	KCND3	2.31056		86	SNAI2	1.92347		86	DGKH	1.53431
87	LOC101929237	2.30632		87	DIRAS2	1.91385		87	LOC100652999	1.52845
88	USP54	2.30472		88	C1orf158	1.91179		88	CNOT1	1.52734
89	FAM66A	2.2978		89	HIST1H2BD	1.90887		89	CREBRF	1.52393
90	HIST2H3D	2.29427		90	LOC101927789	1.88798		90	OTUD4	1.5191
91	LINC01581	2.29349		91	LINC00595	1.88735		91	SERINC5	1.51726
92	GRM3	2.27589		92	GNE	1.87919		92	PTCH1	1.51502
93	ZNF345	2.27582		93	NBL1	1.86178		93	LOC100289580	1.51338
94	EGFR-AS1	2.25835		94	APOL3	1.85953		94	HERC3	1.51325
95	PARP6	2.25484		95	PCDHB4	1.8591		95	LOC100996724	1.5122
96	HIST1H2AD	2.24226		96	ABHD11-AS1	1.85222		96	IREB2	1.50598
97	GAL3ST2	2.23708		97	CAPN3	1.84596		97	GRPR	1.50508
98	ADRA2A	2.22666		98	BHLHE40-AS1	1.83403		98	OR2A1-AS1	1.50256
99	UBQLNL	2.22173		99	UNC93A	1.82618		99	MAP4	1.4983
100	LINC00571	2.21252		100	TMEM202-AS1	1.8186		100	CNTRL	1.49497
